# Supplementary material for: Exploring biogeographic patterns of bacterioplankton communities across global estuaries
Source: Microbiologyopen. 2018 Oct 10;8(5):e00741. doi: 10.1002/mbo3.741 (PMC6528645; doi:10.1002/mbo3.741)
Supplement: Supplementary file 7 [file MBO3-8-e00741-s007.xlsx]

## Sheet: Sheet1
Clone name	V2	V4	V1-V3	V3-V4	entire 16S rDNA
1_Aug_1	Desulfovibrionaceae	Desulfovibrionaceae	Desulfovibrionaceae	Desulfovibrionaceae	Desulfovibrionaceae
1_Aug_10	Pseudomonadaceae	Pseudomonadaceae	Pseudomonadaceae	Pseudomonadaceae	Pseudomonadaceae
1_Aug_11	Oceanospirillaceae	Oceanospirillaceae	Oceanospirillaceae	Oceanospirillaceae	Oceanospirillaceae
1_Aug_12	Clostridiales_Incertae Sedis XII	Clostridiales_Incertae Sedis XII	Clostridiales_Incertae Sedis XII	Clostridiales_Incertae Sedis XII	Clostridiales_Incertae Sedis XII
1_Aug_13	Oceanospirillaceae	Oceanospirillaceae	Oceanospirillaceae	Oceanospirillaceae	Oceanospirillaceae
1_Aug_14	Mariprofundaceae	WPS-2_genera_incertae_sedis	Ignavibacteriaceae	WPS-2_genera_incertae_sedis	Ignavibacteriaceae	Rare
1_Aug_15	Desulfuromonadaceae	Desulfuromonadaceae	Desulfuromonadaceae	Desulfuromonadaceae	Desulfuromonadaceae
1_Aug_16	Pseudomonadaceae	Pseudomonadaceae	Pseudomonadaceae	Pseudomonadaceae	Pseudomonadaceae
1_Aug_17	Desulfovibrionaceae	Desulfovibrionaceae	Desulfovibrionaceae	Desulfovibrionaceae	Desulfovibrionaceae
1_Aug_18	Alcaligenaceae	Alcaligenaceae	Alcaligenaceae	Alcaligenaceae	Alcaligenaceae
1_Aug_19	Desulfovibrionaceae	Desulfovibrionaceae	Desulfovibrionaceae	Desulfovibrionaceae	Desulfovibrionaceae
1_Aug_2	Desulfovibrionaceae	Desulfovibrionaceae	Desulfovibrionaceae	Desulfovibrionaceae	Desulfovibrionaceae
1_Aug_20	Oceanospirillaceae	Oceanospirillaceae	Oceanospirillaceae	Oceanospirillaceae	Oceanospirillaceae
1_Aug_21	Desulfovibrionaceae	Desulfovibrionaceae	Desulfovibrionaceae	Desulfovibrionaceae	Desulfovibrionaceae
1_Aug_22	Flavobacteriaceae	Flavobacteriaceae	Flavobacteriaceae	Flavobacteriaceae	Flavobacteriaceae
1_Aug_23	Flavobacteriaceae	Flavobacteriaceae	Flavobacteriaceae	Flavobacteriaceae	Flavobacteriaceae
1_Aug_24	Desulfovibrionaceae	Desulfovibrionaceae	Desulfovibrionaceae	Desulfovibrionaceae	Desulfovibrionaceae
1_Aug_25	Desulfovibrionaceae	Desulfovibrionaceae	Desulfovibrionaceae	Desulfovibrionaceae	Desulfovibrionaceae
1_Aug_26	Desulfovibrionaceae	Desulfovibrionaceae	Desulfovibrionaceae	Desulfovibrionaceae	Desulfovibrionaceae
1_Aug_27	Flavobacteriaceae	Flavobacteriaceae	Flavobacteriaceae	Flavobacteriaceae	Flavobacteriaceae
1_Aug_28	Flavobacteriaceae	Flavobacteriaceae	Flavobacteriaceae	Flavobacteriaceae	Flavobacteriaceae
1_Aug_29	Anaerolineaceae	Anaerolineaceae	Anaerolineaceae	Anaerolineaceae	Anaerolineaceae
1_Aug_3	Oceanospirillaceae	Oceanospirillaceae	Oceanospirillaceae	Oceanospirillaceae	Oceanospirillaceae
1_Aug_30	Desulfovibrionaceae	Desulfovibrionaceae	Desulfovibrionaceae	Desulfovibrionaceae	Desulfovibrionaceae
1_Aug_31	Pseudomonadaceae	Pseudomonadaceae	Pseudomonadaceae	Pseudomonadaceae	Pseudomonadaceae
1_Aug_32	Desulfovibrionaceae	Desulfovibrionaceae	Desulfovibrionaceae	Desulfovibrionaceae	Desulfovibrionaceae
1_Aug_33	Desulfovibrionaceae	Desulfovibrionaceae	Desulfovibrionaceae	Desulfovibrionaceae	Desulfovibrionaceae
1_Aug_34	Clostridiales_Incertae Sedis XII	Clostridiaceae 2	Vibrionaceae	Clostridiaceae 2	Vibrionaceae	Dominant
1_Aug_35	Desulfovibrionaceae	Desulfovibrionaceae	Desulfovibrionaceae	Desulfovibrionaceae	Desulfovibrionaceae
1_Aug_36	Clostridiales_Incertae Sedis XII	Clostridiales_Incertae Sedis XII	Clostridiales_Incertae Sedis XII	Clostridiales_Incertae Sedis XII	Clostridiales_Incertae Sedis XII
1_Aug_37	Rhodobacteraceae	Rhodobacteraceae	Rhodobacteraceae	Rhodobacteraceae	Rhodobacteraceae
1_Aug_38	Desulfovibrionaceae	Desulfovibrionaceae	Desulfovibrionaceae	Desulfovibrionaceae	Desulfovibrionaceae
1_Aug_39	Desulfovibrionaceae	Desulfovibrionaceae	Desulfovibrionaceae	Desulfovibrionaceae	Desulfovibrionaceae
1_Aug_4	Desulfuromonadaceae	Desulfuromonadaceae	Clostridiales_Incertae Sedis XII	Desulfuromonadaceae	Clostridiales_Incertae Sedis XII	Dominant
1_Aug_40	Desulfuromonadaceae	Desulfuromonadaceae	Desulfuromonadaceae	Desulfuromonadaceae	Desulfuromonadaceae
1_Aug_5	Clostridiales_Incertae Sedis XII	Clostridiales_Incertae Sedis XII	Clostridiales_Incertae Sedis XII	Clostridiales_Incertae Sedis XII	Clostridiales_Incertae Sedis XII
1_Aug_6	Vibrionaceae	Vibrionaceae	Vibrionaceae	Vibrionaceae	Vibrionaceae
1_Aug_7	Clostridiaceae 3	Clostridiaceae 3	Clostridiaceae 3	Clostridiaceae 3	Clostridiaceae 3
1_Aug_8	Vibrionaceae	Vibrionaceae	Vibrionaceae	Vibrionaceae	Vibrionaceae
1_Aug_9	Pseudomonadaceae	Pseudomonadaceae	Pseudomonadaceae	Pseudomonadaceae	Pseudomonadaceae
1_Dec_1	Vibrionaceae	Vibrionaceae	Vibrionaceae	Vibrionaceae	Vibrionaceae
1_Dec_10	Vibrionaceae	Vibrionaceae	Vibrionaceae	Vibrionaceae	Vibrionaceae
1_Dec_11	Vibrionaceae	Vibrionaceae	Vibrionaceae	Vibrionaceae	Vibrionaceae
1_Dec_12	Vibrionaceae	Vibrionaceae	Vibrionaceae	Vibrionaceae	Vibrionaceae
1_Dec_13	Vibrionaceae	Vibrionaceae	Vibrionaceae	Vibrionaceae	Vibrionaceae
1_Dec_14	Vibrionaceae	Vibrionaceae	Vibrionaceae	Vibrionaceae	Vibrionaceae
1_Dec_15	Vibrionaceae	Vibrionaceae	Vibrionaceae	Vibrionaceae	Vibrionaceae
1_Dec_16	Alteromonadaceae	Alteromonadaceae	Alteromonadaceae	Alteromonadaceae	Alteromonadaceae
1_Dec_17	Vibrionaceae	Vibrionaceae	Vibrionaceae	Vibrionaceae	Vibrionaceae
1_Dec_18	Vibrionaceae	Vibrionaceae	Vibrionaceae	Vibrionaceae	Vibrionaceae
1_Dec_19	Alteromonadales_incertae_sedis	Pseudoalteromonadaceae	Pseudoalteromonadaceae	Pseudoalteromonadaceae	Pseudoalteromonadaceae	Rare
1_Dec_2	Alteromonadales_incertae_sedis	Alteromonadales_incertae_sedis	Pseudoalteromonadaceae	Alteromonadales_incertae_sedis	Pseudoalteromonadaceae	Rare
1_Dec_20	Vibrionaceae	Vibrionaceae	Vibrionaceae	Vibrionaceae	Vibrionaceae
1_Dec_21	Vibrionaceae	Vibrionaceae	Vibrionaceae	Vibrionaceae	Vibrionaceae
1_Dec_22	Vibrionaceae	Vibrionaceae	Vibrionaceae	Vibrionaceae	Vibrionaceae
1_Dec_23	Vibrionaceae	Vibrionaceae	Vibrionaceae	Vibrionaceae	Vibrionaceae
1_Dec_24	Vibrionaceae	Vibrionaceae	Vibrionaceae	Vibrionaceae	Vibrionaceae
1_Dec_25	Vibrionaceae	Vibrionaceae	Vibrionaceae	Vibrionaceae	Vibrionaceae
1_Dec_26	Vibrionaceae	Vibrionaceae	Vibrionaceae	Vibrionaceae	Vibrionaceae
1_Dec_27	Vibrionaceae	Vibrionaceae	Vibrionaceae	Vibrionaceae	Vibrionaceae
1_Dec_28	Acidimicrobiaceae	Euzebyaceae	Acidimicrobiaceae	Euzebyaceae	Acidimicrobiaceae	Rare
1_Dec_29	Vibrionaceae	Vibrionaceae	Vibrionaceae	Vibrionaceae	Vibrionaceae
1_Dec_3	Alteromonadales_incertae_sedis	Alteromonadales_incertae_sedis	Vibrionaceae	Alteromonadales_incertae_sedis	Vibrionaceae	Dominant
1_Dec_31	Pseudoalteromonadaceae	Pseudoalteromonadaceae	Pseudoalteromonadaceae	Pseudoalteromonadaceae	Pseudoalteromonadaceae
1_Dec_32	Pseudoalteromonadaceae	Pseudoalteromonadaceae	Pseudoalteromonadaceae	Pseudoalteromonadaceae	Pseudoalteromonadaceae
1_Dec_33	Vibrionaceae	Vibrionaceae	Vibrionaceae	Vibrionaceae	Vibrionaceae
1_Dec_34	Pseudoalteromonadaceae	Pseudoalteromonadaceae	Pseudoalteromonadaceae	Pseudoalteromonadaceae	Pseudoalteromonadaceae
1_Dec_4	Vibrionaceae	Vibrionaceae	Vibrionaceae	Vibrionaceae	Vibrionaceae
1_Dec_5	Alteromonadaceae	Alteromonadaceae	Alteromonadaceae	Alteromonadaceae	Alteromonadaceae
1_Dec_6	Vibrionaceae	Vibrionaceae	Vibrionaceae	Vibrionaceae	Vibrionaceae
1_Dec_7	Alteromonadales_incertae_sedis	Alteromonadales_incertae_sedis	Pseudoalteromonadaceae	Alteromonadales_incertae_sedis	Pseudoalteromonadaceae	Rare
1_Dec_8	Alteromonadales_incertae_sedis	Alteromonadales_incertae_sedis	Pseudoalteromonadaceae	Alteromonadales_incertae_sedis	Pseudoalteromonadaceae	Rare
1_Dec_9	Vibrionaceae	Vibrionaceae	Vibrionaceae	Vibrionaceae	Vibrionaceae
1_Jul_1	Phyllobacteriaceae	Rhodobacteraceae	Erythrobacteraceae	Rhodobacteraceae	Erythrobacteraceae	Rare
1_Jul_10	Flavobacteriaceae	Flavobacteriaceae	Flavobacteriaceae	Flavobacteriaceae	Flavobacteriaceae
1_Jul_11	Flavobacteriaceae	Flavobacteriaceae	Flavobacteriaceae	Flavobacteriaceae	Flavobacteriaceae
1_Jul_12	Erythrobacteraceae	Erythrobacteraceae	Erythrobacteraceae	Erythrobacteraceae	Erythrobacteraceae
1_Jul_13	Rhodobacteraceae	Rhodobacteraceae	Rhodobacteraceae	Rhodobacteraceae	Rhodobacteraceae
1_Jul_14	Flavobacteriaceae	Flavobacteriaceae	Flavobacteriaceae	Flavobacteriaceae	Flavobacteriaceae
1_Jul_15	Rhodobacteraceae	Rhodobacteraceae	Rhodobacteraceae	Rhodobacteraceae	Rhodobacteraceae
1_Jul_17	Hyphomicrobiaceae	Hyphomicrobiaceae	Hyphomicrobiaceae	Hyphomicrobiaceae	Hyphomicrobiaceae
1_Jul_18	Rhodobacteraceae	Rhodobacteraceae	Rhodobacteraceae	Rhodobacteraceae	Rhodobacteraceae
1_Jul_19	Litorivivens	Kofleriaceae	Sandaracinaceae	Kofleriaceae	Sandaracinaceae	Rare
1_Jul_2	Rhodobacteraceae	Rhodobacteraceae	Rhodobacteraceae	Rhodobacteraceae	Rhodobacteraceae
1_Jul_20	Planctomycetaceae	Planctomycetaceae	Planctomycetaceae	Planctomycetaceae	Planctomycetaceae
1_Jul_21	Flavobacteriaceae	Flavobacteriaceae	Flavobacteriaceae	Flavobacteriaceae	Flavobacteriaceae
1_Jul_22	Rhodobacteraceae	Rhodobacteraceae	Rhodobacteraceae	Rhodobacteraceae	Rhodobacteraceae
1_Jul_23	Flavobacteriaceae	Flavobacteriaceae	Flavobacteriaceae	Flavobacteriaceae	Flavobacteriaceae
1_Jul_24	Flavobacteriaceae	Flavobacteriaceae	Flavobacteriaceae	Flavobacteriaceae	Flavobacteriaceae
1_Jul_25	Erythrobacteraceae	Erythrobacteraceae	Erythrobacteraceae	Erythrobacteraceae	Erythrobacteraceae
1_Jul_26	Hyphomicrobiaceae	Hyphomicrobiaceae	Hyphomicrobiaceae	Hyphomicrobiaceae	Hyphomicrobiaceae
1_Jul_27	Flavobacteriaceae	Flavobacteriaceae	Flavobacteriaceae	Flavobacteriaceae	Flavobacteriaceae
1_Jul_28	Rhodobacteraceae	Rhodobacteraceae	Rhodobacteraceae	Rhodobacteraceae	Rhodobacteraceae
1_Jul_29	Hyphomicrobiaceae	Hyphomicrobiaceae	Hyphomicrobiaceae	Hyphomicrobiaceae	Hyphomicrobiaceae
1_Jul_3	Hyphomicrobiaceae	Hyphomicrobiaceae	Hyphomicrobiaceae	Hyphomicrobiaceae	Hyphomicrobiaceae
1_Jul_30	Hyphomonadaceae	Hyphomonadaceae	Hyphomonadaceae	Hyphomonadaceae	Hyphomonadaceae
1_Jul_31	Rhodobacteraceae	Rhodobacteraceae	Rhodobacteraceae	Rhodobacteraceae	Rhodobacteraceae
1_Jul_32	Flavobacteriaceae	Flavobacteriaceae	Flavobacteriaceae	Flavobacteriaceae	Flavobacteriaceae
1_Jul_33	Phyllobacteriaceae	Phyllobacteriaceae	Phyllobacteriaceae	Phyllobacteriaceae	Phyllobacteriaceae
1_Jul_34	Rhodobacteraceae	Rhodobacteraceae	Rhodobacteraceae	Rhodobacteraceae	Rhodobacteraceae
1_Jul_35	Rhodobacteraceae	Rhodobacteraceae	Rhodobacteraceae	Rhodobacteraceae	Rhodobacteraceae
1_Jul_36	Erythrobacteraceae	Erythrobacteraceae	Erythrobacteraceae	Erythrobacteraceae	Erythrobacteraceae
1_Jul_37	Flammeovirgaceae	Flammeovirgaceae	Flammeovirgaceae	Flammeovirgaceae	Flammeovirgaceae
1_Jul_38	Hyphomicrobiaceae	Hyphomicrobiaceae	Hyphomicrobiaceae	Hyphomicrobiaceae	Hyphomicrobiaceae
1_Jul_39	Hyphomicrobiaceae	Hyphomicrobiaceae	Hyphomicrobiaceae	Hyphomicrobiaceae	Hyphomicrobiaceae
1_Jul_4	Flavobacteriaceae	Flavobacteriaceae	Flavobacteriaceae	Flavobacteriaceae	Flavobacteriaceae
1_Jul_40	Rhodobacteraceae	Rhodobacteraceae	Rhodobacteraceae	Rhodobacteraceae	Rhodobacteraceae
1_Jul_5	Flavobacteriaceae	Flavobacteriaceae	Flavobacteriaceae	Flavobacteriaceae	Flavobacteriaceae
1_Jul_6	Rhodobacteraceae	Rhodobacteraceae	Rhodobacteraceae	Rhodobacteraceae	Rhodobacteraceae
1_Jul_7	Phyllobacteriaceae	Phyllobacteriaceae	Phyllobacteriaceae	Phyllobacteriaceae	Phyllobacteriaceae
1_Jul_8	Rhizobiales_incertae_sedis	Hyphomicrobiaceae	Hyphomicrobiaceae	Hyphomicrobiaceae	Hyphomicrobiaceae	Rare
1_Jul_9	Erythrobacteraceae	Erythrobacteraceae	Erythrobacteraceae	Erythrobacteraceae	Erythrobacteraceae
1_Jun_1	Family II	Family II	Family II	Family II	Family II
1_Jun_10	Vibrionaceae	Vibrionaceae	Vibrionaceae	Vibrionaceae	Vibrionaceae
1_Jun_11	Rhodobacteraceae	Rhodothermaceae	Rhodothermaceae	Rhodothermaceae	Rhodothermaceae
1_Jun_12	Alteromonadaceae	Alteromonadaceae	Alteromonadaceae	Alteromonadaceae	Alteromonadaceae
1_Jun_13	Rhodobacteraceae	Rhodobacteraceae	Rhodobacteraceae	Rhodobacteraceae	Rhodobacteraceae
1_Jun_14	Caulobacteraceae	Oceanospirillaceae	Saprospiraceae	Oceanospirillaceae	Saprospiraceae	Rare
1_Jun_15	Cyclobacteriaceae	Cyclobacteriaceae	Cyclobacteriaceae	Cyclobacteriaceae	Cyclobacteriaceae
1_Jun_16	SAR11	SAR11	SAR11	SAR11	SAR11
1_Jun_17	Erythrobacteraceae	Erythrobacteraceae	Erythrobacteraceae	Erythrobacteraceae	Erythrobacteraceae
1_Jun_18	Oceanospirillaceae	Rhodobacteraceae	Oceanospirillaceae	Rhodobacteraceae	Oceanospirillaceae	Dominant
1_Jun_19	Oceanospirillaceae	Oceanospirillaceae	Oceanospirillaceae	Oceanospirillaceae	Oceanospirillaceae
1_Jun_2	Halieaceae	Halieaceae	Halieaceae	Halieaceae	Halieaceae
1_Jun_20	Vibrionaceae	Vibrionaceae	Vibrionaceae	Vibrionaceae	Vibrionaceae
1_Jun_21	Oceanospirillaceae	Oceanospirillaceae	Oceanospirillaceae	Oceanospirillaceae	Oceanospirillaceae
1_Jun_22	Oceanospirillaceae	Oceanospirillaceae	Oceanospirillaceae	Oceanospirillaceae	Oceanospirillaceae
1_Jun_23	Oceanospirillaceae	Oceanospirillaceae	Oceanospirillaceae	Oceanospirillaceae	Oceanospirillaceae
1_Jun_24	Rhodothermaceae	Rhodothermaceae	Rhodothermaceae	Rhodothermaceae	Rhodothermaceae
1_Jun_25	Rhodobacteraceae	Rhodobacteraceae	Rhodobacteraceae	Rhodobacteraceae	Rhodobacteraceae
1_Jun_26	Acholeplasmataceae	Acholeplasmataceae	Acholeplasmataceae	Acholeplasmataceae	Acholeplasmataceae
1_Jun_27	Family II	Family II	Family II	Family II	Family II
1_Jun_28	Rhodobacteraceae	Rhodobacteraceae	Rhodobacteraceae	Rhodobacteraceae	Rhodobacteraceae
1_Jun_29	Rhodothermaceae	Rhodothermaceae	Rhodothermaceae	Rhodothermaceae	Rhodothermaceae
1_Jun_3	Oceanospirillaceae	Oceanospirillaceae	Oceanospirillaceae	Oceanospirillaceae	Oceanospirillaceae
1_Jun_30	Haloplasmataceae	Carnobacteriaceae	Erysipelotrichaceae	Carnobacteriaceae	Erysipelotrichaceae	Rare
1_Jun_31	Family II	Family II	Family II	Family II	Family II
1_Jun_32	Family II	Family II	Family II	Family II	Family II
1_Jun_33	Family II	Family II	Family II	Family II	Family II
1_Jun_34	Clostridiales_Incertae Sedis XII	Clostridiales_Incertae Sedis XII	Clostridiales_Incertae Sedis XII	Clostridiales_Incertae Sedis XII	Clostridiales_Incertae Sedis XII
1_Jun_35	Rhodobacteraceae	Rhodobacteraceae	Rhodobacteraceae	Rhodobacteraceae	Rhodobacteraceae
1_Jun_36	Methylocystaceae	Hyphomonadaceae	Rhodospirillaceae	Hyphomonadaceae	Rhodospirillaceae	Dominant
1_Jun_37	Clostridiales_Incertae Sedis XII	Vibrionaceae	Vibrionaceae	Vibrionaceae	Vibrionaceae	Dominant
1_Jun_38	Rhodobacteraceae	Rhodobacteraceae	Rhodobacteraceae	Rhodobacteraceae	Rhodobacteraceae
1_Jun_39	Rhodobacteraceae	Rhodobacteraceae	Rhodobacteraceae	Rhodobacteraceae	Rhodobacteraceae
1_Jun_4	Vibrionaceae	Vibrionaceae	Vibrionaceae	Vibrionaceae	Vibrionaceae
1_Jun_40	Acholeplasmataceae	Acholeplasmataceae	Acholeplasmataceae	Acholeplasmataceae	Acholeplasmataceae
1_Jun_5	Rhodobacteraceae	Rhodobacteraceae	Rhodobacteraceae	Rhodobacteraceae	Rhodobacteraceae
1_Jun_6	Clostridiales_Incertae Sedis XII	Clostridiaceae 2	Vibrionaceae	Clostridiaceae 2	Vibrionaceae	Dominant
1_Jun_7	Anaerolineaceae	Planctomycetaceae	Anaerolineaceae	Planctomycetaceae	Anaerolineaceae	Rare
1_Jun_8	Hyphomicrobiaceae	Hyphomicrobiaceae	Hyphomicrobiaceae	Hyphomicrobiaceae	Hyphomicrobiaceae
1_Jun_9	Vibrionaceae	Vibrionaceae	Vibrionaceae	Vibrionaceae	Vibrionaceae
1_Nov_1	Rhodobacteraceae	Rhodobacteraceae	Rhodobacteraceae	Rhodobacteraceae	Rhodobacteraceae
1_Nov_10	Alteromonadaceae	Alteromonadaceae	Alteromonadaceae	Alteromonadaceae	Alteromonadaceae
1_Nov_11	Comamonadaceae	Comamonadaceae	Comamonadaceae	Comamonadaceae	Comamonadaceae
1_Nov_12	Oceanospirillales_incertae_sedis	Oceanospirillaceae	Oceanospirillaceae	Oceanospirillaceae	Oceanospirillaceae
1_Nov_13	Vibrionaceae	Vibrionaceae	Vibrionaceae	Vibrionaceae	Vibrionaceae
1_Nov_14	Chlorobiaceae	Nautiliaceae	Nautiliaceae	Nautiliaceae	Nautiliaceae	Rare
1_Nov_15	Desulfovibrionaceae	Desulfovibrionaceae	Desulfovibrionaceae	Desulfovibrionaceae	Desulfovibrionaceae
1_Nov_16	Rhodobacteraceae	Rhodobacteraceae	Rhodobacteraceae	Rhodobacteraceae	Rhodobacteraceae
1_Nov_17	Acholeplasmataceae	Acholeplasmataceae	Acholeplasmataceae	Acholeplasmataceae	Acholeplasmataceae
1_Nov_18	Clostridiales_Incertae Sedis XII	Clostridiales_Incertae Sedis XII	Clostridiales_Incertae Sedis XII	Clostridiales_Incertae Sedis XII	Clostridiales_Incertae Sedis XII
1_Nov_19	Rhodobacteraceae	Rhodobacteraceae	Rhodobacteraceae	Rhodobacteraceae	Rhodobacteraceae
1_Nov_2	Clostridiales_Incertae Sedis XII	Clostridiales_Incertae Sedis XII	Clostridiales_Incertae Sedis XII	Clostridiales_Incertae Sedis XII	Clostridiales_Incertae Sedis XII
1_Nov_20	Rhodobacteraceae	Rhodobacteraceae	Rhodobacteraceae	Rhodobacteraceae	Rhodobacteraceae
1_Nov_21	Rhodobacteraceae	Rhodobacteraceae	Rhodobacteraceae	Rhodobacteraceae	Rhodobacteraceae
1_Nov_22	Rhodobacteraceae	Rhodobacteraceae	Rhodobacteraceae	Rhodobacteraceae	Rhodobacteraceae
1_Nov_23	Sphingomonadaceae	Sphingomonadaceae	Sphingomonadaceae	Sphingomonadaceae	Sphingomonadaceae
1_Nov_24	Clostridiales_Incertae Sedis XII	Clostridiales_Incertae Sedis XII	Clostridiales_Incertae Sedis XII	Clostridiales_Incertae Sedis XII	Clostridiales_Incertae Sedis XII
1_Nov_25	Acholeplasmataceae	Acholeplasmataceae	Acholeplasmataceae	Acholeplasmataceae	Acholeplasmataceae
1_Nov_26	Desulfovibrionaceae	Desulfovibrionaceae	Desulfovibrionaceae	Desulfovibrionaceae	Desulfovibrionaceae
1_Nov_27	Microbacteriaceae	Microbacteriaceae	Microbacteriaceae	Microbacteriaceae	Microbacteriaceae
1_Nov_28	Cytophagaceae	Prolixibacteraceae	Prolixibacteraceae	Prolixibacteraceae	Prolixibacteraceae	Rare
1_Nov_29	Cytophagaceae	Prolixibacteraceae	Prolixibacteraceae	Prolixibacteraceae	Prolixibacteraceae	Rare
1_Nov_3	Acholeplasmataceae	Acholeplasmataceae	Acholeplasmataceae	Acholeplasmataceae	Acholeplasmataceae
1_Nov_30	Sphingomonadaceae	Spirochaetales_incertae_sedis	Campylobacteraceae	Spirochaetales_incertae_sedis	Campylobacteraceae	Rare
1_Nov_31	Hyphomonadaceae	Vibrionaceae	Pseudoalteromonadaceae	Vibrionaceae	Pseudoalteromonadaceae	Rare
1_Nov_32	Hyphomonadaceae	Vibrionaceae	Pseudoalteromonadaceae	Vibrionaceae	Pseudoalteromonadaceae	Rare
1_Nov_33	Rhodobacteraceae	Rhodobacteraceae	Rhodobacteraceae	Rhodobacteraceae	Rhodobacteraceae
1_Nov_34	Desulfomicrobiaceae	Desulfomicrobiaceae	Desulfomicrobiaceae	Desulfomicrobiaceae	Desulfomicrobiaceae
1_Nov_35	Acholeplasmataceae	Acholeplasmataceae	Acholeplasmataceae	Acholeplasmataceae	Acholeplasmataceae
1_Nov_36	Sphingomonadaceae	Spirochaetales_incertae_sedis	Campylobacteraceae	Spirochaetales_incertae_sedis	Campylobacteraceae	Rare
1_Nov_37	Flavobacteriaceae	Flavobacteriaceae	Flavobacteriaceae	Flavobacteriaceae	Flavobacteriaceae
1_Nov_38	Hyphomonadaceae	Vibrionaceae	Pseudoalteromonadaceae	Vibrionaceae	Pseudoalteromonadaceae	Rare
1_Nov_39	Hyphomonadaceae	Vibrionaceae	Pseudoalteromonadaceae	Vibrionaceae	Pseudoalteromonadaceae	Rare
1_Nov_4	Rhodobacteraceae	Rhodobacteraceae	Rhodobacteraceae	Rhodobacteraceae	Rhodobacteraceae
1_Nov_40	Hyphomonadaceae	Vibrionaceae	Pseudoalteromonadaceae	Vibrionaceae	Pseudoalteromonadaceae	Rare
1_Nov_5	Rhodobacteraceae	Rhodobacteraceae	Rhodobacteraceae	Rhodobacteraceae	Rhodobacteraceae
1_Nov_6	Bacteroidales_incertae_sedis	Bacteroidales_incertae_sedis	Bacteroidales_incertae_sedis	Bacteroidales_incertae_sedis	Bacteroidales_incertae_sedis
1_Nov_7	Hyphomonadaceae	Vibrionaceae	Pseudoalteromonadaceae	Vibrionaceae	Pseudoalteromonadaceae	Rare
1_Nov_8	Vibrionaceae	Vibrionaceae	Vibrionaceae	Vibrionaceae	Vibrionaceae
1_Nov_9	Sphingomonadaceae	Spirochaetales_incertae_sedis	Campylobacteraceae	Spirochaetales_incertae_sedis	Campylobacteraceae	Rare
1_Oct_1	Planctomycetaceae	Parcubacteria_genera_incertae_sedis	Cryomorphaceae	Parcubacteria_genera_incertae_sedis	Cryomorphaceae	Rare
1_Oct_10	Desulfovibrionaceae	Desulfobacteraceae	Desulfovibrionaceae	Desulfobacteraceae	Desulfovibrionaceae
1_Oct_11	Pseudomonadaceae	Pseudomonadaceae	Pseudomonadaceae	Pseudomonadaceae	Pseudomonadaceae
1_Oct_12	Flammeovirgaceae	Cryomorphaceae	Cryomorphaceae	Cryomorphaceae	Cryomorphaceae	Rare
1_Oct_13	Desulfovibrionaceae	Desulfovibrionaceae	Desulfovibrionaceae	Desulfovibrionaceae	Desulfovibrionaceae
1_Oct_14	Campylobacteraceae	Bdellovibrionaceae	Campylobacteraceae	Bdellovibrionaceae	Campylobacteraceae
1_Oct_15	Lachnospiraceae	Clostridiales_Incertae Sedis XII	Lachnospiraceae	Clostridiales_Incertae Sedis XII	Lachnospiraceae
1_Oct_16	Planctomycetaceae	Petrotogaceae	Verrucomicrobiaceae	Petrotogaceae	Verrucomicrobiaceae	Rare
1_Oct_17	Petrotogaceae	Petrotogaceae	Hydrogenothermaceae	Petrotogaceae	Hydrogenothermaceae	Rare
1_Oct_18	Campylobacteraceae	Hydrogenimonaceae	Marinilabiliaceae	Hydrogenimonaceae	Marinilabiliaceae	Rare
1_Oct_19	Bdellovibrionaceae	Bdellovibrionaceae	Bdellovibrionaceae	Bdellovibrionaceae	Bdellovibrionaceae
1_Oct_2	Pseudomonadaceae	Pseudomonadaceae	Pseudomonadaceae	Pseudomonadaceae	Pseudomonadaceae
1_Oct_20	Campylobacteraceae	Bdellovibrionaceae	Campylobacteraceae	Bdellovibrionaceae	Campylobacteraceae
1_Oct_23	Pseudomonadaceae	Pseudomonadaceae	Pseudomonadaceae	Pseudomonadaceae	Pseudomonadaceae
1_Oct_24	Clostridiales_incertae_sedis	Ruminococcaceae	Catabacteriaceae	Ruminococcaceae	Catabacteriaceae	Rare
1_Oct_25	Bdellovibrionaceae	Bdellovibrionaceae	Bdellovibrionaceae	Bdellovibrionaceae	Bdellovibrionaceae
1_Oct_26	Clostridiales_Incertae Sedis XII	Clostridiales_Incertae Sedis XII	Clostridiales_Incertae Sedis XII	Clostridiales_Incertae Sedis XII	Clostridiales_Incertae Sedis XII
1_Oct_27	Cohaesibacteraceae	Cohaesibacteraceae	Cohaesibacteraceae	Cohaesibacteraceae	Cohaesibacteraceae
1_Oct_28	Anaerolineaceae	Anaerolineaceae	Anaerolineaceae	Anaerolineaceae	Anaerolineaceae
1_Oct_29	Cohaesibacteraceae	Cohaesibacteraceae	Cohaesibacteraceae	Cohaesibacteraceae	Cohaesibacteraceae
1_Oct_3	Planctomycetaceae	Parcubacteria_genera_incertae_sedis	Cryomorphaceae	Parcubacteria_genera_incertae_sedis	Cryomorphaceae	Rare
1_Oct_30	Rhodobacteraceae	Rhodobacteraceae	Rhodobacteraceae	Rhodobacteraceae	Rhodobacteraceae
1_Oct_31	Bdellovibrionaceae	Bdellovibrionaceae	Bdellovibrionaceae	Bdellovibrionaceae	Bdellovibrionaceae
1_Oct_32	Cytophagaceae	Prolixibacteraceae	Prolixibacteraceae	Prolixibacteraceae	Prolixibacteraceae	Rare
1_Oct_33	SAR11	SAR11	SAR11	SAR11	SAR11
1_Oct_34	Cohaesibacteraceae	Cohaesibacteraceae	Cohaesibacteraceae	Cohaesibacteraceae	Cohaesibacteraceae
1_Oct_35	Pseudomonadaceae	Pseudomonadaceae	Pseudomonadaceae	Pseudomonadaceae	Pseudomonadaceae
1_Oct_36	Pseudomonadaceae	Pseudomonadaceae	Pseudomonadaceae	Pseudomonadaceae	Pseudomonadaceae
1_Oct_37	Cytophagaceae	Prolixibacteraceae	Prolixibacteraceae	Prolixibacteraceae	Prolixibacteraceae	Rare
1_Oct_38	Bdellovibrionaceae	Bdellovibrionaceae	Bdellovibrionaceae	Bdellovibrionaceae	Bdellovibrionaceae
1_Oct_39	Cohaesibacteraceae	Cohaesibacteraceae	Cohaesibacteraceae	Cohaesibacteraceae	Cohaesibacteraceae
1_Oct_4	Desulfovibrionaceae	Desulfovibrionaceae	Desulfovibrionaceae	Desulfovibrionaceae	Desulfovibrionaceae
1_Oct_40	Cytophagaceae	Prolixibacteraceae	Prolixibacteraceae	Prolixibacteraceae	Prolixibacteraceae	Rare
1_Oct_5	Campylobacteraceae	Campylobacteraceae	Campylobacteraceae	Campylobacteraceae	Campylobacteraceae
1_Oct_6	Pseudomonadaceae	Pseudomonadaceae	Pseudomonadaceae	Pseudomonadaceae	Pseudomonadaceae
1_Oct_7	Planctomycetaceae	Verrucomicrobiaceae	Anaerolineaceae	Verrucomicrobiaceae	Anaerolineaceae	Rare
1_Oct_8	Planctomycetaceae	Parcubacteria_genera_incertae_sedis	Spirochaetaceae	Parcubacteria_genera_incertae_sedis	Spirochaetaceae	Rare
1_Oct_9	Clostridiales_incertae_sedis	Ruminococcaceae	Catabacteriaceae	Ruminococcaceae	Catabacteriaceae	Rare
1_Sep_1	Oceanospirillaceae	Oceanospirillaceae	Oceanospirillaceae	Oceanospirillaceae	Oceanospirillaceae
1_Sep_10	Clostridiales_Incertae Sedis XII	Clostridiales_Incertae Sedis XII	Clostridiales_Incertae Sedis XII	Clostridiales_Incertae Sedis XII	Clostridiales_Incertae Sedis XII
1_Sep_11	Moraxellaceae	Moraxellaceae	Moraxellaceae	Moraxellaceae	Moraxellaceae
1_Sep_12	Rhodobacteraceae	Rhodobacteraceae	Rhodobacteraceae	Rhodobacteraceae	Rhodobacteraceae
1_Sep_13	Desulfovibrionaceae	Desulfovibrionaceae	Desulfovibrionaceae	Desulfovibrionaceae	Desulfovibrionaceae
1_Sep_14	Clostridiales_Incertae Sedis XII	Clostridiales_Incertae Sedis XII	Clostridiales_Incertae Sedis XII	Clostridiales_Incertae Sedis XII	Clostridiales_Incertae Sedis XII
1_Sep_15	Vibrionaceae	Vibrionaceae	Vibrionaceae	Vibrionaceae	Vibrionaceae
1_Sep_16	Oceanospirillaceae	Vibrionaceae	Oceanospirillaceae	Vibrionaceae	Oceanospirillaceae	Dominant
1_Sep_17	Desulfovibrionaceae	Desulfovibrionaceae	Desulfovibrionaceae	Desulfovibrionaceae	Desulfovibrionaceae
1_Sep_18	Desulfovibrionaceae	Desulfovibrionaceae	Desulfovibrionaceae	Desulfovibrionaceae	Desulfovibrionaceae
1_Sep_19	Alteromonadaceae	Alteromonadaceae	Alteromonadaceae	Alteromonadaceae	Alteromonadaceae
1_Sep_2	Clostridiales_Incertae Sedis XII	Clostridiales_Incertae Sedis XII	Clostridiales_Incertae Sedis XII	Clostridiales_Incertae Sedis XII	Clostridiales_Incertae Sedis XII
1_Sep_20	Rhodobacteraceae	Rhodobacteraceae	Rhodobacteraceae	Rhodobacteraceae	Rhodobacteraceae
1_Sep_21	Alteromonadaceae	Alteromonadaceae	Alteromonadaceae	Alteromonadaceae	Alteromonadaceae
1_Sep_22	Marinilabiliaceae	Prolixibacteraceae	Prolixibacteraceae	Prolixibacteraceae	Prolixibacteraceae	Rare
1_Sep_23	Oceanospirillaceae	Oceanospirillaceae	Oceanospirillaceae	Oceanospirillaceae	Oceanospirillaceae
1_Sep_24	Rhodobacteraceae	Rhodobacteraceae	Rhodobacteraceae	Rhodobacteraceae	Rhodobacteraceae
1_Sep_25	Rhodobacteraceae	Rhodobacteraceae	Rhodobacteraceae	Rhodobacteraceae	Rhodobacteraceae
1_Sep_26	Pseudomonadaceae	Pseudomonadaceae	Pseudomonadaceae	Pseudomonadaceae	Pseudomonadaceae
1_Sep_27	Cytophagaceae	Prolixibacteraceae	Prolixibacteraceae	Prolixibacteraceae	Prolixibacteraceae	Rare
1_Sep_28	Clostridiales_Incertae Sedis XII	Clostridiales_Incertae Sedis XII	Clostridiales_Incertae Sedis XII	Clostridiales_Incertae Sedis XII	Clostridiales_Incertae Sedis XII
1_Sep_29	Rhodobacteraceae	Rhodobacteraceae	Rhodobacteraceae	Rhodobacteraceae	Rhodobacteraceae
1_Sep_3	Desulfovibrionaceae	Desulfovibrionaceae	Desulfovibrionaceae	Desulfovibrionaceae	Desulfovibrionaceae
1_Sep_30	Oceanospirillaceae	Oceanospirillaceae	Oceanospirillaceae	Oceanospirillaceae	Oceanospirillaceae
1_Sep_31	Oceanospirillaceae	Oceanospirillaceae	Oceanospirillaceae	Oceanospirillaceae	Oceanospirillaceae
1_Sep_32	Vibrionaceae	Vibrionaceae	Vibrionaceae	Vibrionaceae	Vibrionaceae
1_Sep_33	Alteromonadaceae	Alteromonadaceae	Alteromonadaceae	Alteromonadaceae	Alteromonadaceae
1_Sep_34	Oceanospirillaceae	Oceanospirillaceae	Oceanospirillaceae	Oceanospirillaceae	Oceanospirillaceae
1_Sep_35	Vibrionaceae	Vibrionaceae	Vibrionaceae	Vibrionaceae	Vibrionaceae
1_Sep_36	Rhodobacteraceae	Rhodobacteraceae	Rhodobacteraceae	Rhodobacteraceae	Rhodobacteraceae
1_Sep_37	Desulfovibrionaceae	Desulfovibrionaceae	Desulfovibrionaceae	Desulfovibrionaceae	Desulfovibrionaceae
1_Sep_38	Desulfovibrionaceae	Desulfovibrionaceae	Desulfovibrionaceae	Desulfovibrionaceae	Desulfovibrionaceae
1_Sep_39	Rhodobacteraceae	Rhodobacteraceae	Rhodobacteraceae	Rhodobacteraceae	Rhodobacteraceae
1_Sep_4	Flavobacteriaceae	Flavobacteriaceae	Flavobacteriaceae	Flavobacteriaceae	Flavobacteriaceae
1_Sep_40	Rhodobacteraceae	Rhodobacteraceae	Rhodobacteraceae	Rhodobacteraceae	Rhodobacteraceae
1_Sep_5	Oceanospirillaceae	Alcanivoracaceae	Oceanospirillaceae	Alcanivoracaceae	Oceanospirillaceae
1_Sep_6	Rhodobacteraceae	Rhodobacteraceae	Rhodobacteraceae	Rhodobacteraceae	Rhodobacteraceae
1_Sep_7	Desulfovibrionaceae	Desulfovibrionaceae	Desulfovibrionaceae	Desulfovibrionaceae	Desulfovibrionaceae
1_Sep_8	Vibrionaceae	Pseudomonadaceae	Pseudomonadaceae	Pseudomonadaceae	Pseudomonadaceae	Dominant
1_Sep_9	Desulfovibrionaceae	Desulfovibrionaceae	Desulfovibrionaceae	Desulfovibrionaceae	Desulfovibrionaceae
3_Aug_1	Petrotogaceae	Planctomycetaceae	Anaerolineaceae	Planctomycetaceae	Anaerolineaceae	Rare
3_Aug_10	Cohaesibacteraceae	Cohaesibacteraceae	Cohaesibacteraceae	Cohaesibacteraceae	Cohaesibacteraceae
3_Aug_11	Clostridiales_Incertae Sedis XII	Clostridiales_Incertae Sedis XII	Clostridiales_Incertae Sedis XII	Clostridiales_Incertae Sedis XII	Clostridiales_Incertae Sedis XII
3_Aug_12	Cohaesibacteraceae	Cohaesibacteraceae	Cohaesibacteraceae	Cohaesibacteraceae	Cohaesibacteraceae
3_Aug_13	Desulfovibrionaceae	Desulfuromonadaceae	Desulfuromonadaceae	Desulfuromonadaceae	Desulfuromonadaceae
3_Aug_14	WPS-2_genera_incertae_sedis	Syntrophomonadaceae	Syntrophomonadaceae	Syntrophomonadaceae	Syntrophomonadaceae	Rare
3_Aug_15	Enterococcaceae	Hydrogenothermaceae	Nautiliaceae	Hydrogenothermaceae	Nautiliaceae	Rare
3_Aug_16	Desulfovibrionaceae	Desulfovibrionaceae	Desulfovibrionaceae	Desulfovibrionaceae	Desulfovibrionaceae
3_Aug_17	Pseudomonadaceae	Pseudomonadaceae	Pseudomonadaceae	Pseudomonadaceae	Pseudomonadaceae
3_Aug_18	Anaerolineaceae	Anaerolineaceae	Anaerolineaceae	Anaerolineaceae	Anaerolineaceae
3_Aug_19	Bacillaceae 1	Bacillaceae 1	Bacillaceae 1	Bacillaceae 1	Bacillaceae 1
3_Aug_2	Chitinivibrionaceae	Hydrogenothermaceae	Nautiliaceae	Hydrogenothermaceae	Nautiliaceae	Rare
3_Aug_20	Pseudomonadaceae	Pseudomonadaceae	Pseudomonadaceae	Pseudomonadaceae	Pseudomonadaceae
3_Aug_21	Clostridiales_Incertae Sedis XII	Clostridiales_Incertae Sedis XII	Clostridiales_Incertae Sedis XII	Clostridiales_Incertae Sedis XII	Clostridiales_Incertae Sedis XII
3_Aug_22	Anaerolineaceae	Anaerolineaceae	Anaerolineaceae	Anaerolineaceae	Anaerolineaceae
3_Aug_23	Anaerolineaceae	Anaerolineaceae	Anaerolineaceae	Anaerolineaceae	Anaerolineaceae
3_Aug_24	Desulfovibrionaceae	Desulfovibrionaceae	Desulfovibrionaceae	Desulfovibrionaceae	Desulfovibrionaceae
3_Aug_25	Clostridiales_Incertae Sedis XII	Clostridiales_Incertae Sedis XII	Clostridiales_Incertae Sedis XII	Clostridiales_Incertae Sedis XII	Clostridiales_Incertae Sedis XII
3_Aug_26	Clostridiales_Incertae Sedis XII	Clostridiales_Incertae Sedis XII	Clostridiales_Incertae Sedis XII	Clostridiales_Incertae Sedis XII	Clostridiales_Incertae Sedis XII
3_Aug_27	Clostridiales_Incertae Sedis XII	Clostridiales_Incertae Sedis XII	Clostridiales_Incertae Sedis XII	Clostridiales_Incertae Sedis XII	Clostridiales_Incertae Sedis XII
3_Aug_28	Desulfovibrionaceae	Desulfovibrionaceae	Desulfovibrionaceae	Desulfovibrionaceae	Desulfovibrionaceae
3_Aug_29	Clostridiales_Incertae Sedis XII	Clostridiales_Incertae Sedis XII	Clostridiales_Incertae Sedis XII	Clostridiales_Incertae Sedis XII	Clostridiales_Incertae Sedis XII
3_Aug_3	Puniceicoccaceae	Microgenomates_genera_incertae_sedis	Anaerolineaceae	Microgenomates_genera_incertae_sedis	Anaerolineaceae	Rare
3_Aug_30	Clostridiales_Incertae Sedis XII	Clostridiales_Incertae Sedis XII	Clostridiales_Incertae Sedis XII	Clostridiales_Incertae Sedis XII	Clostridiales_Incertae Sedis XII
3_Aug_31	Cohaesibacteraceae	Cohaesibacteraceae	Cohaesibacteraceae	Cohaesibacteraceae	Cohaesibacteraceae
3_Aug_32	Desulfovibrionaceae	Desulfovibrionaceae	Desulfovibrionaceae	Desulfovibrionaceae	Desulfovibrionaceae
3_Aug_33	Clostridiales_Incertae Sedis XII	Clostridiales_Incertae Sedis XII	Clostridiales_Incertae Sedis XII	Clostridiales_Incertae Sedis XII	Clostridiales_Incertae Sedis XII
3_Aug_34	Chitinivibrionaceae	Hydrogenothermaceae	Nautiliaceae	Hydrogenothermaceae	Nautiliaceae	Rare
3_Aug_35	Clostridiales_Incertae Sedis XII	Clostridiales_Incertae Sedis XII	Clostridiales_Incertae Sedis XII	Clostridiales_Incertae Sedis XII	Clostridiales_Incertae Sedis XII
3_Aug_36	Clostridiales_Incertae Sedis XII	Clostridiales_Incertae Sedis XII	Clostridiales_Incertae Sedis XII	Clostridiales_Incertae Sedis XII	Clostridiales_Incertae Sedis XII
3_Aug_37	Campylobacteraceae	Campylobacteraceae	Campylobacteraceae	Campylobacteraceae	Campylobacteraceae
3_Aug_38	Clostridiales_Incertae Sedis XII	Clostridiales_Incertae Sedis XII	Clostridiales_Incertae Sedis XII	Clostridiales_Incertae Sedis XII	Clostridiales_Incertae Sedis XII
3_Aug_39	Petrotogaceae	Planctomycetaceae	Anaerolineaceae	Planctomycetaceae	Anaerolineaceae	Rare
3_Aug_4	Rhodobacteraceae	Desulfuromonadaceae	Desulfuromonadaceae	Desulfuromonadaceae	Desulfuromonadaceae	Rare
3_Aug_40	Petrotogaceae	Planctomycetaceae	Anaerolineaceae	Planctomycetaceae	Anaerolineaceae	Rare
3_Aug_5	Clostridiales_Incertae Sedis XII	Clostridiales_Incertae Sedis XII	Clostridiales_Incertae Sedis XII	Clostridiales_Incertae Sedis XII	Clostridiales_Incertae Sedis XII
3_Aug_6	Campylobacteraceae	Campylobacteraceae	Campylobacteraceae	Campylobacteraceae	Campylobacteraceae
3_Aug_7	Acholeplasmataceae	Acholeplasmataceae	Acholeplasmataceae	Acholeplasmataceae	Acholeplasmataceae
3_Aug_8	Desulfovibrionaceae	Desulfovibrionaceae	Desulfovibrionaceae	Desulfovibrionaceae	Desulfovibrionaceae
3_Aug_9	Clostridiales_Incertae Sedis XII	Clostridiales_Incertae Sedis XII	Clostridiales_Incertae Sedis XII	Clostridiales_Incertae Sedis XII	Clostridiales_Incertae Sedis XII
3_Dec__9	Vibrionaceae	Vibrionaceae	Vibrionaceae	Vibrionaceae	Vibrionaceae
3_Dec_1	Vibrionaceae	Vibrionaceae	Vibrionaceae	Vibrionaceae	Vibrionaceae
3_Dec_10	Vibrionaceae	Vibrionaceae	Vibrionaceae	Vibrionaceae	Vibrionaceae
3_Dec_11	Vibrionaceae	Vibrionaceae	Vibrionaceae	Vibrionaceae	Vibrionaceae
3_Dec_12	Vibrionaceae	Vibrionaceae	Vibrionaceae	Vibrionaceae	Vibrionaceae
3_Dec_13	Vibrionaceae	Vibrionaceae	Vibrionaceae	Vibrionaceae	Vibrionaceae
3_Dec_14	Vibrionaceae	Vibrionaceae	Vibrionaceae	Vibrionaceae	Vibrionaceae
3_Dec_15	Vibrionaceae	Vibrionaceae	Vibrionaceae	Vibrionaceae	Vibrionaceae
3_Dec_16	Vibrionaceae	Vibrionaceae	Vibrionaceae	Vibrionaceae	Vibrionaceae
3_Dec_17	Vibrionaceae	Vibrionaceae	Vibrionaceae	Vibrionaceae	Vibrionaceae
3_Dec_18	Vibrionaceae	Vibrionaceae	Vibrionaceae	Vibrionaceae	Vibrionaceae
3_Dec_19	Vibrionaceae	Vibrionaceae	Vibrionaceae	Vibrionaceae	Vibrionaceae
3_Dec_2	Vibrionaceae	Vibrionaceae	Vibrionaceae	Vibrionaceae	Vibrionaceae
3_Dec_20	Vibrionaceae	Vibrionaceae	Vibrionaceae	Vibrionaceae	Vibrionaceae
3_Dec_21	Vibrionaceae	Vibrionaceae	Vibrionaceae	Vibrionaceae	Vibrionaceae
3_Dec_22	Vibrionaceae	Vibrionaceae	Vibrionaceae	Vibrionaceae	Vibrionaceae
3_Dec_23	Vibrionaceae	Vibrionaceae	Vibrionaceae	Vibrionaceae	Vibrionaceae
3_Dec_24	Vibrionaceae	Vibrionaceae	Vibrionaceae	Vibrionaceae	Vibrionaceae
3_Dec_25	Vibrionaceae	Vibrionaceae	Vibrionaceae	Vibrionaceae	Vibrionaceae
3_Dec_26	Vibrionaceae	Vibrionaceae	Vibrionaceae	Vibrionaceae	Vibrionaceae
3_Dec_27	Vibrionaceae	Vibrionaceae	Vibrionaceae	Vibrionaceae	Vibrionaceae
3_Dec_28	Vibrionaceae	Vibrionaceae	Vibrionaceae	Vibrionaceae	Vibrionaceae
3_Dec_29	Vibrionaceae	Vibrionaceae	Vibrionaceae	Vibrionaceae	Vibrionaceae
3_Dec_3	Vibrionaceae	Vibrionaceae	Vibrionaceae	Vibrionaceae	Vibrionaceae
3_Dec_30	Vibrionaceae	Vibrionaceae	Vibrionaceae	Vibrionaceae	Vibrionaceae
3_Dec_31	Vibrionaceae	Vibrionaceae	Vibrionaceae	Vibrionaceae	Vibrionaceae
3_Dec_32	Vibrionaceae	Vibrionaceae	Vibrionaceae	Vibrionaceae	Vibrionaceae
3_Dec_33	Vibrionaceae	Vibrionaceae	Vibrionaceae	Vibrionaceae	Vibrionaceae
3_Dec_4	Vibrionaceae	Vibrionaceae	Vibrionaceae	Vibrionaceae	Vibrionaceae
3_Dec_5	Vibrionaceae	Vibrionaceae	Vibrionaceae	Vibrionaceae	Vibrionaceae
3_Dec_6	Vibrionaceae	Vibrionaceae	Vibrionaceae	Vibrionaceae	Vibrionaceae
3_Dec_7	Vibrionaceae	Vibrionaceae	Vibrionaceae	Vibrionaceae	Vibrionaceae
3_Dec_8	Vibrionaceae	Vibrionaceae	Vibrionaceae	Vibrionaceae	Vibrionaceae
3_Jul_1	Hyphomonadaceae	Hyphomonadaceae	Hyphomonadaceae	Hyphomonadaceae	Hyphomonadaceae
3_Jul_10	Saccharibacteria_genera_incertae_sedis	Saccharibacteria_genera_incertae_sedis	Saccharibacteria_genera_incertae_sedis	Saccharibacteria_genera_incertae_sedis	Saccharibacteria_genera_incertae_sedis
3_Jul_11	Hyphomonadaceae	Hyphomonadaceae	Hyphomonadaceae	Hyphomonadaceae	Hyphomonadaceae
3_Jul_12	Vibrionaceae	Vibrionaceae	Vibrionaceae	Vibrionaceae	Vibrionaceae
3_Jul_13	Nannocystaceae	Rhizobiales_incertae_sedis	Sandaracinaceae	Rhizobiales_incertae_sedis	Sandaracinaceae	Rare
3_Jul_14	Flavobacteriaceae	Flavobacteriaceae	Flavobacteriaceae	Flavobacteriaceae	Flavobacteriaceae
3_Jul_15	Prolixibacteraceae	Prolixibacteraceae	Prolixibacteraceae	Prolixibacteraceae	Prolixibacteraceae
3_Jul_16	Parcubacteria_genera_incertae_sedis	Parcubacteria_genera_incertae_sedis	Parcubacteria_genera_incertae_sedis	Parcubacteria_genera_incertae_sedis	Parcubacteria_genera_incertae_sedis
3_Jul_17	Cryomorphaceae	Cryomorphaceae	Cryomorphaceae	Cryomorphaceae	Cryomorphaceae
3_Jul_18	Hyphomonadaceae	Hyphomonadaceae	Hyphomonadaceae	Hyphomonadaceae	Hyphomonadaceae
3_Jul_19	Oceanospirillaceae	Oceanospirillaceae	Oceanospirillaceae	Oceanospirillaceae	Oceanospirillaceae
3_Jul_2	Phycisphaeraceae	Phycisphaeraceae	Phycisphaeraceae	Phycisphaeraceae	Phycisphaeraceae
3_Jul_20	Hyphomonadaceae	Hyphomonadaceae	Hyphomonadaceae	Hyphomonadaceae	Hyphomonadaceae
3_Jul_21	Hyphomonadaceae	Hyphomonadaceae	Hyphomonadaceae	Hyphomonadaceae	Hyphomonadaceae
3_Jul_22	Hyphomonadaceae	Hyphomonadaceae	Hyphomonadaceae	Hyphomonadaceae	Hyphomonadaceae
3_Jul_23	Flavobacteriaceae	Flavobacteriaceae	Flavobacteriaceae	Flavobacteriaceae	Flavobacteriaceae
3_Jul_24	Flavobacteriaceae	Flavobacteriaceae	Flavobacteriaceae	Flavobacteriaceae	Flavobacteriaceae
3_Jul_25	Cytophagaceae	Prolixibacteraceae	Prolixibacteraceae	Prolixibacteraceae	Prolixibacteraceae	Rare
3_Jul_26	Phycisphaeraceae	Phycisphaeraceae	Phycisphaeraceae	Phycisphaeraceae	Phycisphaeraceae
3_Jul_27	Phycisphaeraceae	Phycisphaeraceae	Phycisphaeraceae	Phycisphaeraceae	Phycisphaeraceae
3_Jul_28	Pseudomonadaceae	Pseudomonadaceae	Pseudomonadaceae	Pseudomonadaceae	Pseudomonadaceae
3_Jul_29	Parcubacteria_genera_incertae_sedis	Parcubacteria_genera_incertae_sedis	Hydrogenimonaceae	Parcubacteria_genera_incertae_sedis	Hydrogenimonaceae	Rare
3_Jul_3	Aurantimonadaceae	Hyphomicrobiaceae	Hyphomicrobiaceae	Hyphomicrobiaceae	Hyphomicrobiaceae	Rare
3_Jul_30	Parcubacteria_genera_incertae_sedis	Parcubacteria_genera_incertae_sedis	Parcubacteria_genera_incertae_sedis	Parcubacteria_genera_incertae_sedis	Parcubacteria_genera_incertae_sedis
3_Jul_31	Hyphomicrobiaceae	Hyphomicrobiaceae	Hyphomicrobiaceae	Hyphomicrobiaceae	Hyphomicrobiaceae
3_Jul_32	Prolixibacteraceae	Prolixibacteraceae	Prolixibacteraceae	Prolixibacteraceae	Prolixibacteraceae
3_Jul_33	Flavobacteriaceae	Flavobacteriaceae	Flavobacteriaceae	Flavobacteriaceae	Flavobacteriaceae
3_Jul_34	Oceanospirillaceae	Oceanospirillaceae	Oceanospirillaceae	Oceanospirillaceae	Oceanospirillaceae
3_Jul_35	Prolixibacteraceae	Prolixibacteraceae	Prolixibacteraceae	Prolixibacteraceae	Prolixibacteraceae
3_Jul_36	Flavobacteriaceae	Flavobacteriaceae	Flavobacteriaceae	Flavobacteriaceae	Flavobacteriaceae
3_Jul_37	Oceanospirillaceae	Oceanospirillaceae	Oceanospirillaceae	Oceanospirillaceae	Oceanospirillaceae
3_Jul_38	Pseudomonadaceae	Pseudomonadaceae	Pseudomonadaceae	Pseudomonadaceae	Pseudomonadaceae
3_Jul_39	Acholeplasmataceae	Acholeplasmataceae	Acholeplasmataceae	Acholeplasmataceae	Acholeplasmataceae
3_Jul_4	Hyphomicrobiaceae	Hyphomicrobiaceae	Hyphomicrobiaceae	Hyphomicrobiaceae	Hyphomicrobiaceae
3_Jul_40	Acholeplasmataceae	Acholeplasmataceae	Acholeplasmataceae	Acholeplasmataceae	Acholeplasmataceae
3_Jul_5	Hyphomicrobiaceae	Hyphomicrobiaceae	Hyphomicrobiaceae	Hyphomicrobiaceae	Hyphomicrobiaceae
3_Jul_6	Hyphomonadaceae	Hyphomonadaceae	Hyphomonadaceae	Hyphomonadaceae	Hyphomonadaceae
3_Jul_7	Acholeplasmataceae	Acholeplasmataceae	Acholeplasmataceae	Acholeplasmataceae	Acholeplasmataceae
3_Jul_8	Anaerolineaceae	Verrucomicrobia subdiv. 3	Anaerolineaceae	Verrucomicrobia subdiv. 3	Anaerolineaceae	Rare
3_Jul_9	Pseudomonadaceae	Pseudomonadaceae	Pseudomonadaceae	Pseudomonadaceae	Pseudomonadaceae
3_Jun_1	Caulobacteraceae	Caulobacteraceae	Caulobacteraceae	Caulobacteraceae	Caulobacteraceae
3_Jun_10	Clostridiales_Incertae Sedis XII	Clostridiales_Incertae Sedis XII	Clostridiales_Incertae Sedis XII	Clostridiales_Incertae Sedis XII	Clostridiales_Incertae Sedis XII
3_Jun_11	Desulfobulbaceae	Desulfobulbaceae	Desulfobulbaceae	Desulfobulbaceae	Desulfobulbaceae
3_Jun_12	Oceanospirillaceae	Oceanospirillaceae	Oceanospirillaceae	Oceanospirillaceae	Oceanospirillaceae
3_Jun_13	Caulobacteraceae	Caulobacteraceae	Caulobacteraceae	Caulobacteraceae	Caulobacteraceae
3_Jun_14	Cytophagaceae	Prolixibacteraceae	Prolixibacteraceae	Prolixibacteraceae	Prolixibacteraceae
3_Jun_15	Rhodobacteraceae	Rhodobacteraceae	Rhodobacteraceae	Rhodobacteraceae	Rhodobacteraceae
3_Jun_16	Flavobacteriaceae	Flavobacteriaceae	Flavobacteriaceae	Flavobacteriaceae	Flavobacteriaceae
3_Jun_17	Microbacteriaceae	Microbacteriaceae	Microbacteriaceae	Microbacteriaceae	Microbacteriaceae
3_Jun_18	Ectothiorhodospiraceae	Oceanospirillaceae	Ectothiorhodospiraceae	Oceanospirillaceae	Ectothiorhodospiraceae
3_Jun_19	Rhodobacteraceae	Rhodobiaceae	Rhodospirillaceae	Rhodobiaceae	Rhodospirillaceae
3_Jun_2	Oceanospirillaceae	Oceanospirillaceae	Oceanospirillaceae	Oceanospirillaceae	Oceanospirillaceae
3_Jun_20	Hyphomonadaceae	Hyphomonadaceae	Hyphomonadaceae	Hyphomonadaceae	Hyphomonadaceae
3_Jun_21	Oceanospirillaceae	Oceanospirillaceae	Oceanospirillaceae	Oceanospirillaceae	Oceanospirillaceae
3_Jun_22	Oceanospirillaceae	Oceanospirillaceae	Oceanospirillaceae	Oceanospirillaceae	Oceanospirillaceae
3_Jun_23	Vibrionaceae	Vibrionaceae	Vibrionaceae	Vibrionaceae	Vibrionaceae
3_Jun_24	Cytophagaceae	Prolixibacteraceae	Cryomorphaceae	Prolixibacteraceae	Cryomorphaceae	Rare
3_Jun_25	Hyphomonadaceae	Hyphomonadaceae	Hyphomonadaceae	Hyphomonadaceae	Hyphomonadaceae
3_Jun_26	Erysipelotrichaceae	Carnobacteriaceae	Erysipelotrichaceae	Carnobacteriaceae	Erysipelotrichaceae	Rare
3_Jun_27	Vibrionaceae	Vibrionaceae	Vibrionaceae	Vibrionaceae	Vibrionaceae
3_Jun_28	Oceanospirillaceae	Oceanospirillaceae	Oceanospirillaceae	Oceanospirillaceae	Oceanospirillaceae
3_Jun_29	Cytophagaceae	Prolixibacteraceae	Cryomorphaceae	Prolixibacteraceae	Cryomorphaceae	Rare
3_Jun_3	Vibrionaceae	Vibrionaceae	Vibrionaceae	Vibrionaceae	Vibrionaceae
3_Jun_30	Cyclobacteriaceae	Cyclobacteriaceae	Cyclobacteriaceae	Cyclobacteriaceae	Cyclobacteriaceae
3_Jun_31	Methylocystaceae	Hyphomonadaceae	Rhodobiaceae	Hyphomonadaceae	Rhodobiaceae	Rare
3_Jun_32	Clostridiales_Incertae Sedis XII	Clostridiaceae 2	Vibrionaceae	Clostridiaceae 2	Vibrionaceae	Dominant
3_Jun_33	Vibrionaceae	Cyclobacteriaceae	Vibrionaceae	Cyclobacteriaceae	Cyclobacteriaceae	Rare
3_Jun_34	Oceanospirillaceae	Oceanospirillaceae	Oceanospirillaceae	Oceanospirillaceae	Oceanospirillaceae
3_Jun_35	Oceanospirillaceae	Oceanospirillaceae	Oceanospirillaceae	Oceanospirillaceae	Oceanospirillaceae
3_Jun_36	Methylocystaceae	Hyphomonadaceae	Rhodobiaceae	Hyphomonadaceae	Rhodobiaceae	Rare
3_Jun_37	Cyclobacteriaceae	Cyclobacteriaceae	Cyclobacteriaceae	Cyclobacteriaceae	Cyclobacteriaceae
3_Jun_38	Oceanospirillaceae	Oceanospirillaceae	Oceanospirillaceae	Oceanospirillaceae	Oceanospirillaceae
3_Jun_39	Cytophagaceae	Prolixibacteraceae	Cryomorphaceae	Prolixibacteraceae	Cryomorphaceae	Rare
3_Jun_4	Cryomorphaceae	Cryomorphaceae	Cryomorphaceae	Cryomorphaceae	Cryomorphaceae
3_Jun_40	Oceanospirillaceae	Oceanospirillaceae	Oceanospirillaceae	Oceanospirillaceae	Oceanospirillaceae
3_Jun_5	Hyphomonadaceae	Hyphomonadaceae	Hyphomonadaceae	Hyphomonadaceae	Hyphomonadaceae
3_Jun_6	Hyphomonadaceae	Hyphomonadaceae	Hyphomonadaceae	Hyphomonadaceae	Hyphomonadaceae
3_Jun_7	Cryomorphaceae	Cryomorphaceae	Cryomorphaceae	Cryomorphaceae	Cryomorphaceae
3_Jun_8	Rhodobacteraceae	Rhodobacteraceae	Rhodobacteraceae	Rhodobacteraceae	Rhodobacteraceae
3_Jun_9	Oceanospirillaceae	Oceanospirillaceae	Oceanospirillaceae	Oceanospirillaceae	Oceanospirillaceae
3_Nov_1	Vibrionaceae	Vibrionaceae	Vibrionaceae	Vibrionaceae	Vibrionaceae
3_Nov_10	Oceanospirillaceae	Oceanospirillaceae	Oceanospirillaceae	Oceanospirillaceae	Oceanospirillaceae
3_Nov_11	Erythrobacteraceae	Erythrobacteraceae	Erythrobacteraceae	Erythrobacteraceae	Erythrobacteraceae
3_Nov_12	Rhodobacteraceae	Rhodobacteraceae	Rhodobacteraceae	Rhodobacteraceae	Rhodobacteraceae
3_Nov_13	Vibrionaceae	Vibrionaceae	Vibrionaceae	Vibrionaceae	Vibrionaceae
3_Nov_14	Vibrionaceae	Vibrionaceae	Vibrionaceae	Vibrionaceae	Vibrionaceae
3_Nov_15	Comamonadaceae	Comamonadaceae	Comamonadaceae	Comamonadaceae	Comamonadaceae
3_Nov_2	Rhodobacteraceae	Rhodobacteraceae	Rhodobacteraceae	Rhodobacteraceae	Rhodobacteraceae
3_Nov_3	Rhodobacteraceae	Rhodobacteraceae	Rhodobacteraceae	Rhodobacteraceae	Rhodobacteraceae
3_Nov_4	Oceanospirillaceae	Oceanospirillaceae	Oceanospirillaceae	Oceanospirillaceae	Oceanospirillaceae
3_Nov_5	Oceanospirillaceae	Oceanospirillaceae	Oceanospirillaceae	Oceanospirillaceae	Oceanospirillaceae
3_Nov_6	Rhodobacteraceae	Rhodobacteraceae	Rhodobacteraceae	Rhodobacteraceae	Rhodobacteraceae
3_Nov_7	Rhodobacteraceae	Rhodobacteraceae	Rhodobacteraceae	Rhodobacteraceae	Rhodobacteraceae
3_Nov_9	Rhodobacteraceae	Rhodobacteraceae	Rhodobacteraceae	Rhodobacteraceae	Rhodobacteraceae
3_Nov_16	SAR11	SAR11	SAR11	SAR11	SAR11
3_Nov_18	Cyclobacteriaceae	Cyclobacteriaceae	Cyclobacteriaceae	Cyclobacteriaceae	Cyclobacteriaceae
3_Nov_19	Rhodobacteraceae	Rhodobacteraceae	Rhodobacteraceae	Rhodobacteraceae	Rhodobacteraceae
3_Nov_20	Rhodobacteraceae	Rhodobacteraceae	Rhodobacteraceae	Rhodobacteraceae	Rhodobacteraceae
3_Nov_21	Chloroplast	SAR11	SAR11	SAR11	SAR11
3_Nov_22	SAR11	SAR11	SAR11	SAR11	SAR11
3_Nov_23	Comamonadaceae	Comamonadaceae	Comamonadaceae	Comamonadaceae	Comamonadaceae
3_Nov_24	SAR11	SAR11	SAR11	SAR11	SAR11
3_Nov_25	Oceanospirillaceae	Oceanospirillaceae	Oceanospirillaceae	Oceanospirillaceae	Oceanospirillaceae
3_Nov_26	SAR11	SAR11	SAR11	SAR11	SAR11
3_Nov_27	Vibrionaceae	Vibrionaceae	Vibrionaceae	Vibrionaceae	Vibrionaceae
3_Nov_28	Alteromonadaceae	Alteromonadaceae	Alteromonadaceae	Alteromonadaceae	Alteromonadaceae
3_Nov_29	Nitrospiraceae	Nitrospiraceae	Nitrospiraceae	Nitrospiraceae	Nitrospiraceae
3_Nov_30	Acidimicrobiaceae	Euzebyaceae	Acidimicrobiaceae	Euzebyaceae	Acidimicrobiaceae	Rare
3_Nov_31	Rhodobacteraceae	Rhodobacteraceae	Rhodobacteraceae	Rhodobacteraceae	Rhodobacteraceae
3_Nov_32	Piscirickettsiaceae	Ectothiorhodospiraceae	Piscirickettsiaceae	Ectothiorhodospiraceae	Piscirickettsiaceae
3_Nov_33	Acidimicrobiaceae	Euzebyaceae	Acidimicrobiaceae	Euzebyaceae	Acidimicrobiaceae	Rare
3_Nov_34	Vibrionaceae	Vibrionaceae	Vibrionaceae	Vibrionaceae	Vibrionaceae
3_Nov_35	Rhodobacteraceae	Rhodobacteraceae	Rhodobacteraceae	Rhodobacteraceae	Rhodobacteraceae
3_Nov_36	Rhodobacteraceae	Rhodobacteraceae	Rhodobacteraceae	Rhodobacteraceae	Rhodobacteraceae
3_Nov_37	Alteromonadaceae	Alteromonadaceae	Alteromonadaceae	Alteromonadaceae	Alteromonadaceae
3_Nov_38	Alteromonadaceae	Alteromonadaceae	Alteromonadaceae	Alteromonadaceae	Alteromonadaceae
3_Nov_39	Vibrionaceae	Vibrionaceae	Vibrionaceae	Vibrionaceae	Vibrionaceae
3_Nov_40	Alteromonadaceae	Alteromonadaceae	Alteromonadaceae	Alteromonadaceae	Alteromonadaceae
3_Oct_1	Oceanospirillaceae	Oceanospirillaceae	Oceanospirillaceae	Oceanospirillaceae	Oceanospirillaceae
3_Oct_10	Oceanospirillaceae	Oceanospirillaceae	Oceanospirillaceae	Oceanospirillaceae	Oceanospirillaceae
3_Oct_11	Planctomycetaceae	Schleiferiaceae	Nautiliaceae	Schleiferiaceae	Nautiliaceae	Rare
3_Oct_12	Oceanospirillaceae	Oceanospirillaceae	Oceanospirillaceae	Oceanospirillaceae	Oceanospirillaceae
3_Oct_13	Moraxellaceae	Moraxellaceae	Moraxellaceae	Moraxellaceae	Moraxellaceae
3_Oct_14	Gaiellaceae	Euzebyaceae	Acidimicrobiaceae	Euzebyaceae	Acidimicrobiaceae	Rare
3_Oct_15	Planctomycetaceae	Schleiferiaceae	Nautiliaceae	Schleiferiaceae	Nautiliaceae
3_Oct_16	Alcanivoracaceae	Alcanivoracaceae	Alcanivoracaceae	Alcanivoracaceae	Alcanivoracaceae
3_Oct_17	Pseudomonadaceae	Pseudomonadaceae	Pseudomonadaceae	Pseudomonadaceae	Pseudomonadaceae
3_Oct_18	Clostridiales_Incertae Sedis XII	Clostridiales_Incertae Sedis XII	Clostridiales_Incertae Sedis XII	Clostridiales_Incertae Sedis XII	Clostridiales_Incertae Sedis XII
3_Oct_19	Pseudomonadaceae	Pseudomonadaceae	Pseudomonadaceae	Pseudomonadaceae	Pseudomonadaceae
3_Oct_2	Pseudomonadaceae	Pseudomonadaceae	Pseudomonadaceae	Pseudomonadaceae	Pseudomonadaceae
3_Oct_20	Prolixibacteraceae	Prolixibacteraceae	Prolixibacteraceae	Prolixibacteraceae	Prolixibacteraceae
3_Oct_21	Idiomarinaceae	Idiomarinaceae	Idiomarinaceae	Idiomarinaceae	Idiomarinaceae
3_Oct_22	Alcanivoracaceae	Alcanivoracaceae	Alcanivoracaceae	Alcanivoracaceae	Alcanivoracaceae
3_Oct_23	Moraxellaceae	Moraxellaceae	Moraxellaceae	Moraxellaceae	Moraxellaceae
3_Oct_24	Pseudomonadaceae	Pseudomonadaceae	Pseudomonadaceae	Pseudomonadaceae	Pseudomonadaceae
3_Oct_25	Moraxellaceae	Moraxellaceae	Moraxellaceae	Moraxellaceae	Moraxellaceae
3_Oct_26	Moraxellaceae	Moraxellaceae	Moraxellaceae	Moraxellaceae	Moraxellaceae
3_Oct_27	Moraxellaceae	Moraxellaceae	Moraxellaceae	Moraxellaceae	Moraxellaceae
3_Oct_28	Oceanospirillaceae	Oceanospirillaceae	Oceanospirillaceae	Oceanospirillaceae	Oceanospirillaceae
3_Oct_29	Oceanospirillaceae	Oceanospirillaceae	Oceanospirillaceae	Oceanospirillaceae	Oceanospirillaceae
3_Oct_3	Pseudomonadaceae	Pseudomonadaceae	Pseudomonadaceae	Pseudomonadaceae	Pseudomonadaceae
3_Oct_30	Anaerolineaceae	Anaerolineaceae	Anaerolineaceae	Anaerolineaceae	Anaerolineaceae
3_Oct_31	Rhodobacteraceae	Rhodobacteraceae	Rhodobacteraceae	Rhodobacteraceae	Rhodobacteraceae
3_Oct_32	Idiomarinaceae	Idiomarinaceae	Idiomarinaceae	Idiomarinaceae	Idiomarinaceae
3_Oct_33	Flavobacteriaceae	Flavobacteriaceae	Flavobacteriaceae	Flavobacteriaceae	Flavobacteriaceae
3_Oct_34	Flavobacteriaceae	Flavobacteriaceae	Flavobacteriaceae	Flavobacteriaceae	Flavobacteriaceae
3_Oct_35	Flavobacteriaceae	Flavobacteriaceae	Flavobacteriaceae	Flavobacteriaceae	Flavobacteriaceae
3_Oct_36	Oceanospirillaceae	Oceanospirillaceae	Oceanospirillaceae	Oceanospirillaceae	Oceanospirillaceae
3_Oct_37	Anaerolineaceae	Anaerolineaceae	Anaerolineaceae	Anaerolineaceae	Anaerolineaceae
3_Oct_38	Anaerolineaceae	Anaerolineaceae	Anaerolineaceae	Anaerolineaceae	Anaerolineaceae
3_Oct_39	Oceanospirillaceae	Oceanospirillaceae	Oceanospirillaceae	Oceanospirillaceae	Oceanospirillaceae
3_Oct_4	Pseudomonadaceae	Pseudomonadaceae	Pseudomonadaceae	Pseudomonadaceae	Pseudomonadaceae
3_Oct_40	Rhodobacteraceae	Rhodobacteraceae	Rhodobacteraceae	Rhodobacteraceae	Rhodobacteraceae
3_Oct_5	Pseudomonadaceae	Idiomarinaceae	Shewanellaceae	Idiomarinaceae	Shewanellaceae	Rare
3_Oct_6	Oceanospirillaceae	Oceanospirillaceae	Oceanospirillaceae	Oceanospirillaceae	Oceanospirillaceae
3_Oct_7	Pseudomonadaceae	Pseudomonadaceae	Pseudomonadaceae	Pseudomonadaceae	Pseudomonadaceae
3_Oct_8	Oceanospirillaceae	Oceanospirillaceae	Oceanospirillaceae	Oceanospirillaceae	Oceanospirillaceae
3_Oct_9	Oceanospirillaceae	Oceanospirillaceae	Oceanospirillaceae	Oceanospirillaceae	Oceanospirillaceae
3_Sep_1	Dehalococcoidaceae	Flammeovirgaceae	Dehalococcoidaceae	Flammeovirgaceae	Dehalococcoidaceae	Rare
3_Sep_10	Oceanospirillaceae	Oceanospirillaceae	Oceanospirillaceae	Oceanospirillaceae	Oceanospirillaceae
3_Sep_11	Clostridiales_Incertae Sedis XII	Clostridiales_Incertae Sedis XII	Clostridiales_Incertae Sedis XII	Clostridiales_Incertae Sedis XII	Clostridiales_Incertae Sedis XII
3_Sep_12	Pseudomonadaceae	Pseudomonadaceae	Pseudomonadaceae	Pseudomonadaceae	Pseudomonadaceae
3_Sep_13	Oceanospirillaceae	Oceanospirillaceae	Oceanospirillaceae	Oceanospirillaceae	Oceanospirillaceae
3_Sep_14	Oceanospirillaceae	Oceanospirillaceae	Oceanospirillaceae	Oceanospirillaceae	Oceanospirillaceae
3_Sep_15	Desulfobulbaceae	Desulfobulbaceae	Desulfobulbaceae	Desulfobulbaceae	Desulfobulbaceae
3_Sep_16	Clostridiales_Incertae Sedis XII	Clostridiales_Incertae Sedis XII	Clostridiales_Incertae Sedis XII	Clostridiales_Incertae Sedis XII	Clostridiales_Incertae Sedis XII
3_Sep_17	Cohaesibacteraceae	Cohaesibacteraceae	Cohaesibacteraceae	Cohaesibacteraceae	Cohaesibacteraceae
3_Sep_18	Oceanospirillaceae	Oceanospirillaceae	Oceanospirillaceae	Oceanospirillaceae	Oceanospirillaceae
3_Sep_19	Cohaesibacteraceae	Cohaesibacteraceae	Cohaesibacteraceae	Cohaesibacteraceae	Cohaesibacteraceae
3_Sep_2	Oceanospirillaceae	Oceanospirillaceae	Oceanospirillaceae	Oceanospirillaceae	Oceanospirillaceae
3_Sep_20	Rhodobacteraceae	Rhodobacteraceae	Rhodobacteraceae	Rhodobacteraceae	Rhodobacteraceae
3_Sep_21	Spirochaetaceae	Spirochaetaceae	Spirochaetaceae	Spirochaetaceae	Spirochaetaceae
3_Sep_22	Desulfovibrionaceae	Desulfovibrionaceae	Desulfovibrionaceae	Desulfovibrionaceae	Desulfovibrionaceae
3_Sep_23	Spirochaetaceae	Spirochaetaceae	Spirochaetaceae	Spirochaetaceae	Spirochaetaceae
3_Sep_24	Oceanospirillaceae	Oceanospirillaceae	Oceanospirillaceae	Oceanospirillaceae	Oceanospirillaceae
3_Sep_25	Marinilabiliaceae	Prolixibacteraceae	Prolixibacteraceae	Prolixibacteraceae	Prolixibacteraceae
3_Sep_26	Oceanospirillaceae	Oceanospirillaceae	Oceanospirillaceae	Oceanospirillaceae	Oceanospirillaceae
3_Sep_27	Desulfobulbaceae	Desulfobulbaceae	Desulfobulbaceae	Desulfobulbaceae	Desulfobulbaceae
3_Sep_28	Rhodobacteraceae	Rhodobacteraceae	Rhodobacteraceae	Rhodobacteraceae	Rhodobacteraceae
3_Sep_29	Desulfomicrobiaceae	Desulfomicrobiaceae	Desulfomicrobiaceae	Desulfomicrobiaceae	Desulfomicrobiaceae
3_Sep_3	Campylobacteraceae	Campylobacteraceae	Campylobacteraceae	Campylobacteraceae	Campylobacteraceae
3_Sep_30	Rhodobacteraceae	Rhodobacteraceae	Rhodobacteraceae	Rhodobacteraceae	Rhodobacteraceae
3_Sep_31	Campylobacteraceae	Campylobacteraceae	Campylobacteraceae	Campylobacteraceae	Campylobacteraceae
3_Sep_32	Desulfovibrionaceae	Desulfovibrionaceae	Desulfovibrionaceae	Desulfovibrionaceae	Desulfovibrionaceae
3_Sep_33	Vibrionaceae	Vibrionaceae	Vibrionaceae	Vibrionaceae	Vibrionaceae
3_Sep_34	Marinilabiliaceae	Prolixibacteraceae	Prolixibacteraceae	Prolixibacteraceae	Prolixibacteraceae	Rare
3_Sep_35	Desulfomicrobiaceae	Desulfomicrobiaceae	Desulfomicrobiaceae	Desulfomicrobiaceae	Desulfomicrobiaceae
3_Sep_36	Desulfobulbaceae	Desulfobulbaceae	Desulfobulbaceae	Desulfobulbaceae	Desulfobulbaceae
3_Sep_37	Flavobacteriaceae	Flavobacteriaceae	Flavobacteriaceae	Flavobacteriaceae	Flavobacteriaceae
3_Sep_38	Vibrionaceae	Vibrionaceae	Vibrionaceae	Vibrionaceae	Vibrionaceae
3_Sep_39	Vibrionaceae	Vibrionaceae	Vibrionaceae	Vibrionaceae	Vibrionaceae
3_Sep_4	Acholeplasmataceae	Acholeplasmataceae	Acholeplasmataceae	Acholeplasmataceae	Acholeplasmataceae
3_Sep_40	Desulfomicrobiaceae	Desulfomicrobiaceae	Desulfomicrobiaceae	Desulfomicrobiaceae	Desulfomicrobiaceae
3_Sep_5	Cohaesibacteraceae	Cohaesibacteraceae	Cohaesibacteraceae	Cohaesibacteraceae	Cohaesibacteraceae
3_Sep_6	Acholeplasmataceae	Acholeplasmataceae	Acholeplasmataceae	Acholeplasmataceae	Acholeplasmataceae
3_Sep_7	Rhodobacteraceae	Desulfomicrobiaceae	Pseudomonadaceae	Desulfomicrobiaceae	Pseudomonadaceae	Dominant
3_Sep_8	Oceanospirillaceae	Oceanospirillaceae	Oceanospirillaceae	Oceanospirillaceae	Oceanospirillaceae
3_Sep_9	Prolixibacteraceae	Prolixibacteraceae	Prolixibacteraceae	Prolixibacteraceae	Prolixibacteraceae
